# Supplementary material for: Metabolomic Analysis of Cannabinoid and Essential Oil Profiles in Different Hemp (Cannabis sativa L.) Phenotypes
Source: Plants (Basel). 2021 May 12;10(5):966. doi: 10.3390/plants10050966 (PMC8151046; doi:10.3390/plants10050966)
Supplement: Supplementary file 1 [file plants-10-00966-s001.zip]

Archive with 1 entries (1 files):
- plants-1193044-supplementary.pdf
